# Supplementary material for: A Customized Human Mitochondrial DNA Database (hMITO DB v1.0) for Rapid Sequence Analysis, Haplotyping and Geo-Mapping
Source: Int J Mol Sci. 2023 Aug 31;24(17):13505. doi: 10.3390/ijms241713505 (PMC10488239; doi:10.3390/ijms241713505)
Supplement: Supplementary file 1 [file ijms-24-13505-s001.zip]

Archive with 8 entries (7 files):
- ijms-2550861-supplementary/
- ijms-2550861-supplementary/hMITO_DB_N_4286_v1.0.clc
- ijms-2550861-supplementary/Table S1.pdf
- ijms-2550861-supplementary/Table S2.pdf
- ijms-2550861-supplementary/Table S3.pdf
- ijms-2550861-supplementary/Table S4.pdf
- ijms-2550861-supplementary/Table S5.pdf
- ijms-2550861-supplementary/Video S1.mp4
